# Supplementary material for: TRIM41 is required to innate antiviral response by polyubiquitinating BCL10 and recruiting NEMO
Source: Signal Transduct Target Ther. 2021 Feb 28;6:90. doi: 10.1038/s41392-021-00477-8 (PMC7914255; doi:10.1038/s41392-021-00477-8)
Supplement: Supplementary file 3 — Dataset 2 [file 41392_2021_477_MOESM3_ESM.xlsx]

## Sheet: Figure 1
Figure 1a ELISA assay of IL-6 in BMDM treated with RNA or DNA
	liposome Medium Medium		5'PPP-dsRNA		poly (I:C)		HSV-60		ISD
	Trim41+/+	Trim41-/-	Trim41+/+	Trim41-/-	Trim41+/+	Trim41-/-	Trim41+/+	Trim41-/-	Trim41+/+	Trim41-/-
Sample 1	8.695	9.654	324.514	52.634	415.367	91.366	254.361	41.368	189.684	45.624
Sample 2	15.264	13.254	286.542	41.368	366.524	88.635	217.689	53.264	211.425	28.695
Sample 3	11.863	11.536	296.342	38.594	381.473	64.318	233.167	39.887	194.538	31.558
Figure 1a ELISA assay of TNF in BMDM treated with RNA or DNA
	liposome Medium Medium		5'PPP-dsRNA		poly (I:C)		HSV-60		ISD
	Trim41+/+	Trim41-/-	Trim41+/+	Trim41-/-	Trim41+/+	Trim41-/-	Trim41+/+	Trim41-/-	Trim41+/+	Trim41-/-
Sample 1	32.536	28.654	685.267	76.321	736.548	121.364	436.591	56.352	513.654	53.684
Sample 2	41.351	35.624	713.644	101.368	925.634	96.354	387.624	48.668	475.633	61.338
Sample 3	22.635	31.842	588.697	81.639	833.669	112.368	405.391	51.705	492.475	44.569
Figure 1a ELISA assay of IFN-beta in BMDM treated with RNA or DNA
	liposome Medium Medium		5'PPP-dsRNA		poly (I:C)		HSV-60		ISD
	Trim41+/+	Trim41-/-	Trim41+/+	Trim41-/-	Trim41+/+	Trim41-/-	Trim41+/+	Trim41-/-	Trim41+/+	Trim41-/-
Sample 1	11.362	9.848	882.63	138.524	968.524	63.584	215.368	38.659	315.624	51.624
Sample 2	7.556	8.553	818.95	118.36	833.957	82.548	188.956	41.638	289.685	41.635
Sample 3	9.38	11.524	769.889	89.998	913.482	91.638	176.358	33.697	279.684	39.668
Figure 1b ELISA assay of IL-6 in BMDM treated with virus
	Mock Medium Medium		VSV		SeV		Listeria		HSV-1		VACV
	Trim41+/+	Trim41-/-	Trim41+/+	Trim41-/-	Trim41+/+	Trim41-/-	Trim41+/+	Trim41-/-	Trim41+/+	Trim41-/-	Trim41+/+	Trim41-/-
Sample 1	15.638	8.695	338.95	61.53	425.63	58.94	569.84	86.95	263.49	38.95	328.59	59.47
Sample 2	18.325	13.254	365.42	44.57	385.492	44.63	523.68	72.48	197.86	42.59	284.67	67.84
Sample 3	14.318	16.325	312.48	40.93	435.62	39.86	599.86	64.59	231.49	33.76	336.59	51.93
Figure 1b ELISA assay of TNF in BMDM treated with virus
	Mock Medium Medium		VSV		SeV		Listeria		HSV-1		VACV
	Trim41+/+	Trim41-/-	Trim41+/+	Trim41-/-	Trim41+/+	Trim41-/-	Trim41+/+	Trim41-/-	Trim41+/+	Trim41-/-	Trim41+/+	Trim41-/-
Sample 1	33.65	28.52	863.28	163.54	796.49	156.38	925.47	114.52	538.52	56.986	765.94	106.58
Sample 2	28.75	24.59	975.67	124.91	685.92	86.37	857.49	97.49	619.75	47.558	649.87	88.67
Sample 3	25.63	35.16	1120.39	138.75	722.88	121.53	817.19	88.59	633.94	42.551	700.69	74.19
Figure 1b ELISA assay of IFN-beta in BMDM treated with virus
	Mock Medium Medium		VSV		SeV		Listeria		HSV-1		VACV
	Trim41+/+	Trim41-/-	Trim41+/+	Trim41-/-	Trim41+/+	Trim41-/-	Trim41+/+	Trim41-/-	Trim41+/+	Trim41-/-	Trim41+/+	Trim41-/-
Sample 1	6.384	18.492	864.25	214.35	771.92	142.61	624.85	94.57	397.59	85.67	438.95	84.49
Sample 2	9.684	14.361	769.42	175.56	724.37	106.95	576.94	75.94	356.49	63.42	481.34	73.61
Sample 3	13.552	13.557	820.16	195.37	699.867	89.625	482.63	69.28	331.47	55.48	377.68	78.596
Figure 1c q-PCR assay of Cxcl10 in BMDM
	Mock		VSV		HSV-1
	Trim41+/+	Trim41-/-	Trim41+/+	Trim41-/-	Trim41+/+	Trim41-/-
Sample 1	1.526	1.334	431.68	63.49	294.51	53.67
Sample 2	1.437	1.426	376.15	71.94	243.67	41.58
Sample 3	1.294	1.106	318.92	55.93	266.44	44.16
Figure 1c q-PCR assay of Ccl5 in BMDM
	Mock		VSV		HSV-1
	Trim41+/+	Trim41-/-	Trim41+/+	Trim41-/-	Trim41+/+	Trim41-/-
Sample 1	1.694	1.843	161.59	38.49	75.94	24.59
Sample 2	1.533	1.663	173.51	41.68	82.55	19.94
Sample 3	1.226	1.182	155.67	33.99	60.09	22.46
Figure 1c q-PCR assay of Ifi202b in BMDM
	Mock		VSV		HSV-1
	Trim41+/+	Trim41-/-	Trim41+/+	Trim41-/-	Trim41+/+	Trim41-/-
Sample 1	1.634	1.862	84.694	28.947	49.486	21.428
Sample 2	1.175	2.315	75.928	24.651	42.597	15.624
Sample 3	1.331	1.461	66.437	18.664	39.986	17.848
Figure 1d ELISA assay of IL-6 in BMDC
	Mock		VSV		HSV-1
	Trim41+/+	Trim41-/-	Trim41+/+	Trim41-/-	Trim41+/+	Trim41-/-
Sample 1	19.35	11.57	382.49	68.94	300.53	51.642
Sample 2	9.667	10.69	431.55	51.67	323.16	36.519
Sample 3	7.93	15.62	363.64	46.47	274.59	40.09
Figure 1d ELISA assay of TNF in BMDC
	Mock		VSV		HSV-1
	Trim41+/+	Trim41-/-	Trim41+/+	Trim41-/-	Trim41+/+	Trim41-/-
Sample 1	20.445	31.45	859.37	105.47	484.57	91.34
Sample 2	18.942	25.16	931.48	116.94	439.62	80.07
Sample 3	26.38	22.97	817.93	92.86	386.67	73.35
Figure 1d ELISA assay of IFN-beta in BMDC
	Mock		VSV		HSV-1
	Trim41+/+	Trim41-/-	Trim41+/+	Trim41-/-	Trim41+/+	Trim41-/-
Sample 1	11.64	16.52	665.49	98.637	297.59	68.97
Sample 2	14.28	13.91	538.92	130.09	314.27	76.57
Sample 3	9.39	10.09	577.69	114.69	261.37	54.75
Figure 1f ELISA assay of IL-6 in BMDM after knockdown Adar1 or Trex1
	Ctrl		Adar1 KD		Trex1 KD
	Trim41+/+	Trim41-/-	Trim41+/+	Trim41-/-	Trim41+/+	Trim41-/-
Sample 1	13.65	10.364	68.497	25.614	92.684	35.642
Sample 2	8.856	13.627	78.924	21.369	125.634	41.368
Sample 3	11.351	11.694	62.597	22.698	116.947	27.642
Figure 1g ELISA assay of IFN-beta in BMDM after knockdown Adar1 or Trex1
	Ctrl		Adar1 KD		Trex1 KD
	Trim41+/+	Trim41-/-	Trim41+/+	Trim41-/-	Trim41+/+	Trim41-/-
Sample 1	3.684	4.672	68.594	11.684	105.638	23.614
Sample 2	4.638	6.117	55.469	13.665	135.624	15.242
Sample 3	5.669	3.449	60.225	10.576	113.549	17.559
Figure 1h q-PCR assay of Cxcl10 in BMDM after knockdown Adar1 or Trex1
	Ctrl		Adar1 KD		Trex1 KD
	Trim41+/+	Trim41-/-	Trim41+/+	Trim41-/-	Trim41+/+	Trim41-/-
Sample 1	1	1.245	26.541	3.654	34.651	4.682
Sample 2	1.325	1.431	31.624	3.241	51.338	5.889
Sample 3	1.448	1.183	27.448	2.559	42.159	6.537

## Sheet: Figure S1
Figure S1a q-PCR assay of Trim41 in peritoneal macrophages (PM) treated with VSV and HSV-1
	VSV				HSV-1
	0h	2h	4h	8h	0h	2h	4h	8h
Sample 1	1	0.25349	0.190782	0.243164	1.04972	0.348686	0.203063	0.176777
Sample 2	0.9685	0.3534	0.2153	0.1562	0.9657	0.4258	0.1453	0.2153
Sample 3	0.9426	0.2419	0.1786	0.1439	0.9149	0.3162	0.1657	0.1549
Figure S1d q-PCR assay of il-6 in PM treated with VSV after knockdown Trim41
	Ctrl				Trim41 KD
	0h	4h	6h	8h	0h	4h	6h	8h
Sample 1	1	15.9794	30.4831	23.6939	0.624165	5.88786	9.45313	21.4561
Sample 2	0.9584	17.352	32.514	25.417	0.8437	4.352	7.524	18.352
Sample 3	0.9362	18.241	36.542	26.218	0.9157	3.885	8.263	17.445
Figure S1e q-PCR assay of ifnb in PM treated with VSV after knockdown Trim41
	Ctrl				Trim41 KD
	0h	4h	6h	8h	0h	4h	6h	8h
Sample 1	1	321.795	781.445	837.532	1.0214	77.1717	208.687	306.555
Sample 2	0.9865	361.42	853.64	987.42	0.8247	55.24	124.54	241.58
Sample 3	0.9258	344.91	911.42	1032.45	0.9034	47.16	99.86	262.48
Figure S1f ELISA assay of IL-6 in PM treated with VSV or HSV-1 after knockdown Trim41
	Mock		VSV		HSV-1
	Ctrl	Trim41 KD	Ctrl	Trim41 KD	Ctrl	Trim41 KD
Sample 1	2.354	2.166	268.57	88.95	189.654	86.537
Sample 2	3.251	2.864	213.45	73.47	176.534	52.586
Sample 3	1.578	3.212	286.55	65.88	168.592	64.539
Figure S1g ELISA assay of IFN-beta in PM treated with VSV or HSV-1 after knockdown Trim41
	Mock		VSV		HSV-1
	Ctrl	Trim41 KD	Ctrl	Trim41 KD	Ctrl	Trim41 KD
Sample 1	5.24	4.85	1003.63	186.998	389.685	124.568
Sample 2	6.24	5.64	1233.41	172.46	453.695	105.427
Sample 3	4.88	4.66	1165.43	154.63	414.538	137.869

## Sheet: Figure S2
Figure S2a q-PCR assay of Trim25 in peritoneal macrophages (PM) treated with VSV and HSV-1
	VSV				HSV-1
	0h	2h	4h	8h	0h	2h	4h	8h
Sample 1	1	3.38698	3.55537	2.2974	1.27456	1.45397	3.34035	2.69447
Sample 2	1.0352	3.6542	3.9754	3.1572	1.3652	1.3653	3.8649	2.9973
Sample 3	1.2043	2.9753	4.1538	2.7983	1.1483	1.2897	4.0837	2.5742
Figure S2b q-PCR assay of Trim31 in peritoneal macrophages (PM) treated with VSV and HSV-1
	VSV				HSV-1
	0h	2h	4h	8h	0h	2h	4h	8h
Sample 1	1	0.521233	6.36429	18.3792	1.07177	0.243164	0.150726	0.115023
Sample 2	1.3524	0.9865	8.6354	21.5369	1.2853	0.3542	0.1953	0.0897
Sample 3	1.1405	0.8876	7.2641	16.7556	1.1759	0.2643	0.1428	0.1352
Figure S2c q-PCR assay of Trim32 in peritoneal macrophages (PM) treated with VSV and HSV-1
	VSV				HSV-1
	0h	2h	4h	8h	0h	2h	4h	8h
Sample 1	1	0.336808	0.301452	0.503478	1.1487	0.371131	0.213159	0.183011
Sample 2	1.2243	0.3853	0.3627	0.6342	1.2215	0.4153	0.2567	0.1653
Sample 3	1.1538	0.4055	0.2976	0.3729	1.0876	0.3216	0.1986	0.2043
Figure S2d q-PCR assay of Trim56 in peritoneal macrophages (PM) treated with VSV and HSV-1
	VSV				HSV-1
	0h	2h	4h	8h	0h	2h	4h	8h
Sample 1	1	1.72907	3.38698	8.05564	1.04247	2.71321	3.73213	3.4822
Sample 2	1.1563	2.3652	4.3752	8.4238	1.2186	2.3952	4.1759	4.1238
Sample 3	1.0759	2.3049	3.2453	10.3976	1.0792	3.3148	3.2351	4.1453
Figure S2g ELISA assay of IL-6 in PM treated with VSV after knockdown Trim25 or Trim31
	Mock			VSV
	Ctrl	Trim25 KD	Trim31 KD	Ctrl	Trim25 KD	Trim31 KD
Sample 1	4.3526	4.2658	3.4172	365.242	68.9453	132.514
Sample 2	5.1542	2.5985	2.4895	341.597	59.8642	126.598
Sample 3	3.8675	3.9685	4.8635	297.87	83.6219	143.522
Figure S2h ELISA assay of IFN-beta in PM treated with VSV after knockdown Trim25 or Trim31
	Mock			VSV
	Ctrl	Trim25 KD	Trim31 KD	Ctrl	Trim25 KD	Trim31 KD
Sample 1	3.6952	2.9543	3.6428	986.532	169.845	264.514
Sample 2	4.5369	5.2648	5.2415	1086.53	128.422	308.433
Sample 3	6.3529	4.7647	4.7239	859.765	138.655	244.532
Figure S2i ELISA assay of IL-6 in PM treated with HSV-1 after knockdown Trim32 or Trim56
	Mock			VSV
	Ctrl	Trim32 KD	Trim56 KD	Ctrl	Trim32 KD	Trim56 KD
Sample 1	3.5526	4.3152	3.8649	251.432	109.865	118.521
Sample 2	3.8867	3.5416	2.7546	262.535	114.752	125.427
Sample 3	2.9769	3.1408	4.1173	218.427	136.402	136.533
Figure S2j ELISA assay of IFN-beta in PM treated with HSV-1 after knockdown Trim32 or Trim56
	Mock			VSV
	Ctrl	Trim32 KD	Trim56 KD	Ctrl	Trim32 KD	Trim56 KD
Sample 1	6.5315	4.1523	4.1472	518.433	105.864	206.554
Sample 2	4.4238	5.0426	3.0694	472.532	148.945	158.433
Sample 3	5.4439	3.8043	5.6689	433.269	134.622	194.532

## Sheet: Figure 2
Figure 2a survival of mice treated with intraperitoneal injection of pathgens
	VSV		LM		HSV-1
hours	Trim41+/+	Trim41−/−	Trim41+/+	Trim41−/−	Trim41+/+	Trim41−/−
12	0	0	0	0	0	0
24	1	2	0	0	0	0
36	0	1	1	0	0	1
48	1	3	0	2	1	2
60	0	3	0	2	0	1
72	0	1	1	3	0	4
84	0		1	3	0	1
96	0		0	0	0	0
Figure 2b ELISA assays of serum IL-6 in mice treated with intraperitoneal injection of pathgens
	VSV		LM		HSV-1
	Trim41+/+	Trim41−/−	Trim41+/+	Trim41−/−	Trim41+/+	Trim41−/−
Sample 1	1255.52	128.94	1542.3	136.98	759.628	67.98
Sample 2	1096.83	199.86	1375.44	115.67	962.428	70.49
Sample 3	1333.54	92.85	1424.34	95.62	831.178	55.88
Sample 4	1301.38	82.67	1156.17	86.49	764.328	69.97
Sample 5	1290.59	94.53	1277.36	65.37	945.88	59.29
Figure 2c ELISA assays of serum IFN-beta in mice treated with intraperitoneal injection of pathgens
	VSV		LM		HSV-1
	Trim41+/+	Trim41−/−	Trim41+/+	Trim41−/−	Trim41+/+	Trim41−/−
Sample 1	863.554	134.28	1253.61	124.38	452.69	85.94
Sample 2	797.87	213.64	986.75	62.37	675.49	76.58
Sample 3	964.58	89.684	1135.64	78.24	534.24	69.84
Sample 4	1032.42	75.41	867.48	51.43	467.39	115.68
Sample 5	821.63	96.55	798.67	48.39	578.94	92.39
Figure 2d Pathgen titers in spleen of mice treated with intraperitoneal injection of pathgens
	VSV		LM		HSV-1
	Trim41+/+	Trim41−/−	Trim41+/+	Trim41−/−	Trim41+/+	Trim41−/−
Sample 1	1633.33	430333	1066.67	174667	1433.33	154500
Sample 2	2366.67	6.36867e+06	32200	1701400	1533.33	784700
Sample 3	110	4.18642e+06	3500	425833	2466.67	1052400
Sample 4	28000	6.80267e+06	8233.33	641867	4333.33	413300
Sample 5	456.667	1.51214e+07	1666.67	1.45843e+06	7666.67	487833
Figure 2e Pathgen titers in liver of mice treated with intraperitoneal injection of pathgens
	VSV		LM		HSV-1
	Trim41+/+	Trim41−/−	Trim41+/+	Trim41−/−	Trim41+/+	Trim41−/−
Sample 1	1300	75566.7	1300	124167	2633.33	348200
Sample 2	1900	40933.3	4566.67	92333.3	14233.3	397367
Sample 3	7066.67	38900	13366.7	441733	2200	1318500
Sample 4	9866.67	113700	66266.7	819733	22266.7	160367
Sample 5	6433.33	68433.3	8400	427500	51833.3	343067
Figure 2g q-PCR assay of Icp0 in brain of mice intravenously injected with HSV-1
	0h		72h
	Trim41+/+	Trim41−/−	Trim41+/+	Trim41−/−
Sample 1	1.26267	1.32467	146.4	734.576
Sample 2	1.39533	1.56633	114.054	383.883
Sample 3	1.50867	1.185	407.757	687.308
Sample 4			144.89	422.095
Sample 5			340.193	867.603

## Sheet: Figure 3
Figure 3b NF-κB gene reporter assay in 293T transfected with TRIM41
Trim41 (ng)	0	10	50	100
Sample 1	1.1638	1.29543	3.34101	7.14283
Sample 2	1.0938	1.26938	3.21016	6.80092
Sample 3	1.07546	1.23183	2.83245	6.77222
Sample 4	1	1.31107	2.71	6.41895
Figure 3b Ifnb gene reporter assay in 293T transfected with TRIM41
Trim41 (ng)	0	10	50	100
Sample 1	1.07163	1.46705	3.41261	7.36963
Sample 2	1.01719	1.42693	3.40115	8.08883
Sample 3	1	1.40974	3.58739	7.24642
Sample 4	1.09742	1.44986	3.06	7.63037
Figure 3c NF-κB gene reporter assay in 293T co-transfected with TRIM41 and MAVS
	Mock	MAVS
Trim41 (ng)	0	0	10	50	100
Sample 1	1	24.1049	30.2797	37.8042	47.4336
Sample 2	1.12587	22.5455	37.8252	47.4056	55.2098
Sample 3	1.24476	22.9021	31.4336	42.993	56.4755
Sample 4	1.11189	18.5664	30.1399	40.6643	49.9091
Figure 3c Ifnb gene reporter assay in 293T co-transfected with TRIM41 and MAVS
	Mock	MAVS
Trim41 (ng)	0	0	10	50	100
Sample 1	1.39048	19.4	22.9429	33.019	33.4952
Sample 2	1.19048	17.4571	23.8571	40.4857	45.381
Sample 3	1.13333	16.8571	28.5714	37.5238	42.0571
Sample 4	1	17.7333	28.6857	38.8286	47.7238
Figure 3d NF-κB gene reporter assay in 293T co-transfected with TRIM41 and STING
	Mock	STING
Trim41 (ng)	0	0	10	50	100
Sample 1	1.1	4.4	5.9	7.31429	12.8
Sample 2	1	4.9	6.18571	8.77143	11.3286
Sample 3	1.05714	4.4	4.74286	8.2	12.3143
Sample 4	1.08571	4.74286	6.95714	9.71429	11.3286
Figure 3d Ifnb gene reporter assay in 293T co-transfected with TRIM41 and STING
	Mock	STING
Trim41 (ng)	0	0	10	50	100
Sample 1	1.62069	15.1379	17.6897	23.2414	27.931
Sample 2	1.10345	11.3103	19.069	25.5517	32.2069
Sample 3	1	11.6897	19.7241	25.3103	32.5517
Sample 4	1.65517	12.7241	20.3793	23.7931	30.1034
Figure 3e NF-κB gene reporter assay in TRIM41-overexpressed 293T after infection with VSV or HSV-1
	Uninfected		VSV		HSV-1
	Mock	TRIM41	Mock	TRIM41	Mock	TRIM41+STING
Sample 1	1	6.5348	145.386	754.533	103.636	428.532
Sample 2	1.3256	5.3849	172.532	915.433	89.8542	348.459
Sample 3	1.8326	7.5218	138.594	847.559	72.4318	308.796
Sample 4	1.4038	5.9876	172.684	706.413	95.4327	376.595
Figure 3e Ifnb gene reporter assay in TRIM41-overexpressed 293T after infection with VSV or HSV-1
	Uninfected		VSV		HSV-1
	Mock	TRIM41	Mock	TRIM41	Mock	TRIM41+STING
Sample 1	1	6.8519	238.514	1068.94	132.422	358.643
Sample 2	1.5392	7.5318	342.513	1234.56	106.533	463.595
Sample 3	1.7218	5.9716	254.363	1154.21	94.5678	304.216
Sample 4	1.9017	6.6427	275.402	973.655	125.63	289.537

## Sheet: Figure S4
Figure S4a NF-κB gene reporter assay in 293T co-transfected with TRIM41 and P65
	Mock	P65
Trim41 (ng)	0	0	10	50	100
Sample 1	1.12644	29.1954	40.092	38.8046	36.046
Sample 2	1	27.6092	33.2644	30.9655	29.1839
Sample 3	1.10345	32.3678	26.9885	35.1954	32.8621
Sample 4	1.06897	33.1379	31.6667	34.8966	38.2759
Figure S4b Ifnb gene reporter assay in 293T co-transfected with TRIM41 and IRF3
	Mock	IRF3
Trim41 (ng)	0	0	10	50	100
Sample 1	1.60976	57.2927	57.8293	52.4878	69.439
Sample 2	1.19512	64.3902	76.7561	65.2683	62.9512
Sample 3	1	69.1951	64.6585	58.0244	60.7805
Sample 4	1.04878	61.9512	73.6098	69.3902	76

## Sheet: Figure 4
Figure 4g colocalization rate of TRIM41 and BCL10 in Raw264.7 cells (%)
	Mock	VSV	HSV
Cell 1	28.82	41.84	57.45
Cell 2	21.35	55.86	66.52
Cell 3	13.68	62.53	64.38
Cell 4	12.44	51.48	59.62
Cell 5	11.28	46.35	52.67
Cell 6	19.36	42.58	48.59
Cell 7	9.88	30.69	42.68
Cell 8	7.69	47.86	38.92
Cell 9	15.62	61.38	43.16
Cell 10	10.59	39.18	55.83

## Sheet: Figure 6
Figure 6d ELISA assay of IL-6 in Bcl10+/+ and Bcl10-/- Raw264.7 cells rescued with BCL10 or BCL10 K31R/K63R mutant
	Medium Medium Medium				VSV				HSV-1
	Bcl10+/+	Bcl10−/−	BCL10	K31R/K63R	Bcl10+/+	Bcl10−/−	BCL10	K31R/K63R	Bcl10+/+	Bcl10−/−	BCL10	K31R/K63R
Sample 1	23.625	19.88	18.65	20.57	421.58	67.98	482.64	86.95	285.67	38.59	318.27	63.94
Sample 2	18.3625	25.37	17.55	22.38	482.64	52.46	428.55	114.42	254.75	48.65	364.52	71.48
Sample 3	25.324	31.26	19.38	26.42	455.67	72.54	446.38	95.82	216.92	51.28	276.97	55.74
Figure 6d ELISA assay of TNF in Bcl10+/+ and Bcl10-/- Raw264.7 cells rescued with BCL10 or BCL10 K31R/K63R mutant
	Medium Medium Medium				VSV				HSV-1
	Bcl10+/+	Bcl10−/−	BCL10	K31R/K63R	Bcl10+/+	Bcl10−/−	BCL10	K31R/K63R	Bcl10+/+	Bcl10−/−	BCL10	K31R/K63R
Sample 1	46.38	32.45	46.57	53.41	935.81	96.68	1038.91	135.18	439.85	75.94	582.49	138.42
Sample 2	72.45	39.45	61.42	49.57	867.49	124.52	986.37	105.67	562.37	83.49	471.64	95.67
Sample 3	39.67	46.31	49.35	60.53	1204.16	108.94	897.49	97.98	399.79	61.35	511.82	89.76
Figure 6d ELISA assay of IFN-beta in Bcl10+/+ and Bcl10-/- Raw264.7 cells rescued with BCL10 or BCL10 K31R/K63R mutant
	Medium Medium Medium				VSV				HSV-1
	Bcl10+/+	Bcl10−/−	BCL10	K31R/K63R	Bcl10+/+	Bcl10−/−	BCL10	K31R/K63R	Bcl10+/+	Bcl10−/−	BCL10	K31R/K63R
Sample 1	10.35	11.38	13.64	9.86	786.97	43.67	837.95	86.94	423.54	51.48	517.42	69.84
Sample 2	9.86	10.39	12.43	11.42	867.42	51.46	724.49	92.38	376.48	49.86	472.64	78.49
Sample 3	12.58	11.86	8.97	13.86	913.27	63.64	798.98	71.86	355.62	57.92	488.96	56.45

## Sheet: Figure S6
Figure S6a ELISA assay of IL-6 in Nemo+/+ and Nemo-/- Raw264.7 cells rescued with NEMO or NEMO L329P mutant
	Medium Medium Medium				VSV				HSV-1
	Nemo+/+	Nemo−/−	NEMO	L329P	Nemo+/+	Nemo−/−	NEMO	L329P	Nemo+/+	Nemo−/−	NEMO	L329P
Sample 1	17.55	18.25	14.56	17.34	598.67	35.61	573.58	73.88	315.48	28.57	335.67	59.97
Sample 2	16.32	17.64	16.57	15.72	615.48	29.78	543.19	67.95	284.57	24.16	287.94	69.67
Sample 3	13.45	11.53	17.26	12.48	541.62	32.69	518.96	86.83	261.53	18.97	265.42	58.91
Figure S6b ELISA assay of TNF in Nemo+/+ and Nemo-/- Raw264.7 cells rescued with NEMO or NEMO L329P mutant
	Medium Medium Medium				VSV				HSV-1
	Nemo+/+	Nemo−/−	NEMO	L329P	Nemo+/+	Nemo−/−	NEMO	L329P	Nemo+/+	Nemo−/−	NEMO	L329P
Sample 1	28.68	24.61	28.61	21.42	935.28	42.61	1234.15	106.94	398.67	48.95	421.35	89.94
Sample 2	37.24	19.86	24.15	23.62	775.64	31.62	1036.53	162.51	385.66	52.18	379.94	75.42
Sample 3	21.53	33.64	20.67	27.91	824.62	29.88	1086.29	142.16	416.29	55.67	408.15	63.19
Figure S6c ELISA assay of IFN-beta in Nemo+/+ and Nemo-/- Raw264.7 cells rescued with NEMO or NEMO L329P mutant
	Medium Medium Medium				VSV				HSV-1
	Nemo+/+	Nemo−/−	NEMO	L329P	Nemo+/+	Nemo−/−	NEMO	L329P	Nemo+/+	Nemo−/−	NEMO	L329P
Sample 1	13.68	10.85	13.64	11.42	866.49	41.38	821.38	69.49	395.48	38.94	463.51	83.26
Sample 2	18.24	17.25	12.43	16.34	728.68	62.15	864.19	84.57	375.54	44.68	386.18	77.42
Sample 3	16.53	14.36	8.97	9.88	764.16	52.34	808.96	92.86	361.44	49.75	397.59	71.38

## Sheet: Figure 7
Figure 7a NF-κB gene reporter assay in Bcl10+/+ and Bcl10-/- Raw264.7 cells reconstructed with BCL10 or BCL10 K31R/K63R mutant and transfected with Trim41
	Bcl10+/+						Bcl10−/−						Bcl10−/−+BCL10						Bcl10−/−+BCL10-K31R/K63R
	UT		VSV		HSV-1		UT		VSV		HSV-1		UT		VSV		HSV-1		UT		VSV		HSV-1
	mock	Trim41	mock	Trim41	mock	Trim41	mock	Trim41	mock	Trim41	mock	Trim41	mock	Trim41	mock	Trim41	mock	Trim41	mock	Trim41	mock	Trim41	mock	Trim41
Sample 1	1	1.65	42.39	65.98	21.39	38.29	1.08	1.63	1.97	3.85	1.84	3.15	1.26	2.63	28.95	59.98	19.95	37.96	1.34	1.35	2.84	5.11	3.42	4.37
Sample 2	1.36	1.78	36.27	71.39	18.64	41.36	0.75	1.82	2.96	3.74	1.49	2.85	1.38	3.14	36.51	48.97	27.85	42.38	0.86	1.48	3.62	4.53	2.57	3.96
Sample 3	1.24	1.54	28.46	58.46	20.42	35.28	0.81	1.97	3.11	4.12	2.13	2.46	1.35	2.75	41.38	51.89	24.68	45.61	0.94	1.51	3.17	4.27	2.81	4.17
Sample 4	1.09	1.39	26.39	54.29	17.51	30.43	0.62	2.11	2.48	2.89	1.62	2.78	1.19	2.58	32.83	53.67	30.69	50.39	0.77	1.62	3.52	3.83	2.73	4.42
Figure 7b ifnb gene reporter assay in Bcl10+/+ and Bcl10-/- Raw264.7 cells reconstructed with BCL10 or BCL10 K31R/K63R mutant and transfected with Trim41
	Bcl10+/+						Bcl10−/−						Bcl10−/−+BCL10						Bcl10−/−+BCL10-K31R/K63R
	UT		VSV		HSV-1		UT		VSV		HSV-1		UT		VSV		HSV-1		UT		VSV		HSV-1
	mock	Trim41	mock	Trim41	mock	Trim41	mock	Trim41	mock	Trim41	mock	Trim41	mock	Trim41	mock	Trim41	mock	Trim41	mock	Trim41	mock	Trim41	mock	Trim41
Sample 1	1	4.37	86.38	186.38	46.38	106.38	0.6839	0.62	2.45	2.67	1.84	1.89	1.38	4.62	99.86	162.43	41.86	72.95	0.96	1.21	3.95	5.24	2.95	3.95
Sample 2	1.38	3.26	98.54	214.35	55.24	98.75	0.45	0.58	2.16	2.72	1.67	2.14	1.66	3.48	87.45	135.47	54.63	89.42	1.08	0.98	4.82	4.89	3.62	3.78
Sample 3	1.26	2.41	124.53	192.61	47.52	96.38	0.37	0.49	1.87	2.41	1.58	1.72	1.24	3.95	75.38	146.58	38.92	95.85	0.79	1.38	6.12	4.63	3.05	0.06
Sample 4	1.27	2.16	112.64	179.69	52.66	114.35	0.41	0.46	2.07	2.31	1.39	1.59	1.18	2.89	72.19	121.67	42.19	83.59	0.82	1.61	4.66	4.29	2.72	3.21
Figure 7c NF-κB gene reporter assay in Nemo+/+ and Nemo-/- Raw264.7 cells reconstructed with NEMO or NEMO L329P mutant and transfected with Trim41
	Nemo+/+						Nemo−/−						Nemo−/−+NEMO						Nemo−/−+NEMO-L329P
	UT		VSV		HSV-1		UT		VSV		HSV-1		UT		VSV		HSV-1		UT		VSV		HSV-1
	mock	Trim41	mock	Trim41	mock	Trim41	mock	Trim41	mock	Trim41	mock	Trim41	mock	Trim41	mock	Trim41	mock	Trim41	mock	Trim41	mock	Trim41	mock	Trim41
Sample 1	1	1.78	26.38	36.54	16.89	26.38	1.58	1.63	4.31	3.61	2.64	3.15	1.36	2.41	27.95	38.49	18.97	29.86	1.89	2.17	4.67	4.27	3.51	4.15
Sample 2	1.26	2.63	24.52	42.53	21.43	33.42	1.74	2.53	3.25	3.47	2.49	2.95	1.47	1.85	27.46	43.28	17.52	36.47	1.44	2.38	4.52	4.09	3.55	3.64
Sample 3	1.42	2.42	21.48	31.96	18.42	35.52	1.46	2.48	3.06	3.62	3.16	2.74	1.58	2.19	24.16	44.51	16.97	34.75	1.63	1.46	3.74	3.85	2.84	2.96
Sample 4	1.74	2.82	19.68	43.18	17.39	29.86	1.28	2.26	2.76	2.84	2.44	2.76	1.26	1.72	23.62	46.87	21.55	39.48	1.19	1.57	3.28	3.69	2.69	3.37
Figure 7d ifnb gene reporter assay in Nemo+/+ and Nemo-/- Raw264.7 cells reconstructed with NEMO or NEMO L329P mutant and transfected with Trim41
	Nemo+/+						Nemo−/−						Nemo−/−+NEMO						Nemo−/−+NEMO-L329P
	UT		VSV		HSV-1		UT		VSV		HSV-1		UT		VSV		HSV-1		UT		VSV		HSV-1
	mock	Trim41	mock	Trim41	mock	Trim41	mock	Trim41	mock	Trim41	mock	Trim41	mock	Trim41	mock	Trim41	mock	Trim41	mock	Trim41	mock	Trim41	mock	Trim41
Sample 1	1	2.34	128.15	192.95	101.9	142.45	0.67	1.69	3.61	4.22	2.62	3.67	1.69	2.51	148.15	194.55	89.7	170.6	1.69	2.14	4.28	4.65	3.95	4.51
Sample 2	1.17	2.16	132.35	171.4	98.35	181.7	0.79	1.47	4.1	3.51	2.18	3.51	1.49	2.44	136.9	208.15	107.1	189.75	1.42	1.52	3.92	5.21	4.11	4.03
Sample 3	1.35	1.95	108.15	206.85	87.3	162.15	1.38	1.21	3.24	3.19	2.33	2.97	1.37	3.67	127.3	204.35	118.1	201.9	1.38	1.23	3.67	4.13	3.68	3.96
Sample 4	1.28	3.11	102.1	187.75	84.65	173.3	0.73	2.12	2.66	3.26	2.19	2.86	1.04	2.29	156.1	228.15	99.3	214.15	1.23	1.49	3.09	4.42	3.53	4.72
